# Supplementary material for: Inserting CTL Epitopes of the Viral Nucleoprotein to Improve Immunogenicity and Protective Efficacy of Recombinant Protein against Influenza A Virus
Source: Biology (Basel). 2024 Oct 7;13(10):801. doi: 10.3390/biology13100801 (PMC11505154; doi:10.3390/biology13100801)
Supplement: Supplementary file 1 [file biology-13-00801-s001.zip]

Archive with 5 entries (5 files):
- S1.jpg
- S2.jpg
- S3.jpg
- S4.tif
- S5.tif
